# Supplementary material for: Synthesis and Biological Evaluation of Honokiol Derivatives Bearing 3-((5-phenyl-1,3,4-oxadiazol-2-yl)methyl)oxazol-2(3H)-ones as Potential Viral Entry Inhibitors against SARS-CoV-2
Source: Pharmaceuticals (Basel). 2021 Aug 31;14(9):885. doi: 10.3390/ph14090885 (PMC8471451; doi:10.3390/ph14090885)
Supplement: Supplementary file 1 [file pharmaceuticals-14-00885-s001.zip]

Archive with 1 entries (1 files):
- pharmaceuticals-1355967-supplementary.pdf
